# Supplementary material for: Role of soluble endoglin in BMP9 signaling
Source: Proc Natl Acad Sci U S A. 2019 Aug 20;116(36):17800–8. doi: 10.1073/pnas.1816661116 (PMC6731690; doi:10.1073/pnas.1816661116)
Supplement: Supplementary File [file pnas.1816661116.sd01.xlsx]

## Sheet: Table_X_BMP
Dataset S1. pro-BMP9 regulated transcripts
transcriptclusterid	ENSgene ID	OGS	description	logFC	adj.P.Val
16802232	ENSG00000137834	SMAD6	SMAD family member 6	4.50245	0.00200248
16855127	ENSG00000101665	SMAD7	SMAD family member 7	3.82343	0.00200248
16882352	ENSG00000168874	ATOH8	atonal homolog 8 (Drosophila)	2.2765	0.00200248
16683377	ENSG00000117318	ID3	inhibitor of DNA binding 3, dominant negative helix-loop-helix protein	1.71742	0.00339578
16821660	ENSG00000176692	FOXC2	forkhead box C2 (MFH-1, mesenchyme forkhead 1)	2.00592	0.00339578
16836311	ENSG00000183691	NOG	noggin	3.17384	0.00339578
16912362	ENSG00000125968	ID1	inhibitor of DNA binding 1, dominant negative helix-loop-helix protein	3.83115	0.00339578
17012304	ENSG00000135547	HEY2	hes-related family bHLH transcription factor with YRPW motif 2	2.37462	0.00339578
17048228	ENSG00000157240	FZD1	frizzled class receptor 1	1.7528	0.00339578
16958844	ENSG00000179348	GATA2	GATA binding protein 2	1.76324	0.00362819
17062625	ENSG00000128594	LRRC4	leucine rich repeat containing 4	2.12368	0.00362819
17068349	ENSG00000176907	C8orf4	chromosome 8 open reading frame 4	2.31326	0.00362819
16721905	ENSG00000148926	ADM	adrenomedullin	-2.3654	0.00397889
17023810	ENSG00000118515	SGK1	Serum/Glucocorticoid Regulated Kinase 1	2.0079	0.00397889
16851383	ENSG00000141448	GATA6	GATA binding protein 6	1.59143	0.00405176
16942935	ENSG00000175105	ZNF654	zinc finger protein 654	1.8013	0.00436084
16704347				-2.27902	0.00571098
16713562	ENSG00000165507	C10orf10	chromosome 10 open reading frame 10	-2.13414	0.00571098
16807324	ENSG00000104081	BMF	Bcl2 modifying factor	1.41601	0.00571098
16903140	ENSG00000121966	CXCR4	chemokine (C-X-C motif) receptor 4	-1.25857	0.00571098
16877555	ENSG00000143878	RHOB	ras homolog family member B	1.19775	0.00592738
17024746	ENSG00000181472	ZBTB2	zinc finger and BTB domain containing 2	1.59777	0.00592738
16697370	ENSG00000073756	PTGS2	prostaglandin-endoperoxide synthase 2 (prostaglandin G	2.5417	0.00601975
16914791	ENSG00000124216	SNAI1	snail family zinc finger 1	2.85228	0.006678
16996433	ENSG00000145632	PLK2	polo-like kinase 2	-2.00595	0.006678
17042997	ENSG00000106003	LFNG	LFNG O-fucosylpeptide 3-beta-N-acetylglucosaminyltransferase	2.10535	0.00749985
16910645	ENSG00000125898	FAM110A	family with sequence similarity 110, member A	1.10616	0.00940047
16942924	ENSG00000229729			1.67847	0.00966361
16767751	ENSG00000139289	PHLDA1	pleckstrin homology-like domain, family A, member 1	-1.3598	0.0101741
16872443	ENSG00000197019	SERTAD1	SERTA domain containing 1	1.30093	0.0101741
16662329	ENSG00000187513	GJA4	gap junction protein, alpha 4, 37kDa	1.3639	0.0110128
16665932	ENSG00000116717	GADD45A	growth arrest and DNA-damage-inducible, alpha	-1.09296	0.0125083
16702351	ENSG00000107485	GATA3	GATA binding protein 3	1.86959	0.013611
16728832	ENSG00000054967	RELT	RELT tumor necrosis factor receptor	0.994312	0.013611
16815498	ENSG00000126603	GLIS2	GLIS family zinc finger 2	1.23158	0.013611
16903396				2.09231	0.013611
16997199	ENSG00000171617	ENC1	ectodermal-neural cortex 1 (with BTB domain)	1.41497	0.013611
17021083	ENSG00000118402	ELOVL4	ELOVL fatty acid elongase 4	1.08778	0.013611
17063507	ENSG00000006459	KDM7A	lysine (K)-specific demethylase 7A	1.99312	0.013611
16705810	ENSG00000107731	UNC5B	unc-5 homolog B (C. elegans)	1.36061	0.0149977
16778155	ENSG00000120693	SMAD9	SMAD family member 9	1.15095	0.0149977
16935228	ENSG00000100311	PDGFB	platelet-derived growth factor beta polypeptide	0.934824	0.0149977
16754394	ENSG00000257453	RP11-290L1.3	novel transcript antisense to PHLDA1	-1.46637	0.0173992
16926200	ENSG00000142178	SIK1	salt-inducible kinase 1	1.51456	0.0173992
16917183	ENSG00000101384	JAG1	jagged 1	0.93262	0.0194313
17100420	ENSG00000198435	NRARP	NOTCH-regulated ankyrin repeat protein	1.80175	0.0206345
16989897	ENSG00000171604	CXXC5	CXXC finger protein 5	1.66621	0.0207088
16872760	ENSG00000105722	ERF	Ets2 repressor factor	1.29966	0.0208759
16921428	ENSG00000203883	SOX18	SRY (sex determining region Y)-box 18	1.11841	0.0209523
16851427	ENSG00000134508	CABLES1	Cdk5 and Abl enzyme substrate 1	0.92769	0.022702
16876822	ENSG00000115738	ID2	inhibitor of DNA binding 2, dominant negative helix-loop-helix protein	1.1955	0.0229887
16777651	ENSG00000139517	LNX2	ligand of numb-protein X 2	1.04818	0.0237426
17090320				1.34881	0.0237426
16793623	ENSG00000100625	SIX4	SIX homeobox 4	0.819546	0.0252615
16860644	ENSG00000153879	CEBPG	CCAAT	1.00745	0.0252615
17098698	ENSG00000167106	FAM102A	family with sequence similarity 102, member A	1.37117	0.0252615
16682487	ENSG00000169991	IFFO2	intermediate filament family orphan 2	0.841878	0.02639
16860667	ENSG00000153885	KCTD15	potassium channel tetramerization domain containing 15	1.31637	0.0265283
16944156	ENSG00000184307	ZDHHC23	zinc finger, DHHC-type containing 23	0.936836	0.0265283
17089490	ENSG00000225032	RP11-228B15.4	novel transcript	1.02276	0.0274879
17110148	ENSG00000183337	BCOR	BCL6 corepressor	1.86289	0.028209
16705934	ENSG00000122863	CHST3	carbohydrate (chondroitin 6) sulfotransferase 3	2.02253	0.0290679
16863740	ENSG00000178150	ZNF114	zinc finger protein 114	1.05917	0.0290679
16954796	ENSG00000010319	SEMA3G	sema domain, immunoglobulin domain (Ig), short basic domain, secreted, (semaphorin) 3G	1.33567	0.0308408
16751420	ENSG00000161835	GRASP	GRP1 (general receptor for phosphoinositides 1)-associated scaffold protein	1.12729	0.0317477
16856803	ENSG00000099860	GADD45B	growth arrest and DNA-damage-inducible, beta	1.54431	0.0329619
16931590	ENSG00000198355	PIM3	Pim-3 proto-oncogene, serine	0.950896	0.03408
16764811	ENSG00000257671	KRT7	keratin 7	1.19976	0.0347981
17117676	ENSG00000261282	SOD1P2	superoxide dismutase 1, soluble pseudogene 2	0.886432	0.0347981
16657993	ENSG00000157933	SKI	SKI proto-oncogene	0.947621	0.0351286
16797241	ENSG00000184916	JAG2	jagged 2	1.00309	0.0351286
16812469	ENSG00000183496	MEX3B	mex-3 RNA binding family member B	-0.790743	0.0365387
17093829	ENSG00000070610	GBA2	glucosidase, beta (bile acid) 2	0.976492	0.0382169
16884204	ENSG00000015568	RGPD6	RANBP2-like and GRIP domain containing 6	0.810463	0.0405858
16827123	ENSG00000183723	CMTM4	CKLF-like MARVEL transmembrane domain containing 4	0.804932	0.0412376
16992347	ENSG00000156427	FGF18	fibroblast growth factor 18	2.46224	0.0412376
17016043	ENSG00000172197	MBOAT1	membrane bound O-acyltransferase domain containing 1	1.25302	0.0412376
16901716	ENSG00000015568	RGPD6	RANBP2-like and GRIP domain containing 6	0.786095	0.0435627
16911443				1.24953	0.0439895
17054243	ENSG00000197461	PDGFA	platelet-derived growth factor alpha polypeptide	0.934362	0.0439895
16689042	ENSG00000097096	SYDE2	synapse defective 1, Rho GTPase, homolog 2 (C. elegans)	1.10394	0.0453986
16901912	ENSG00000169629	RGPD6	RANBP2-like and GRIP domain containing 6	0.762811	0.0453986
16947904	ENSG00000136603	SKIL	SKI-like proto-oncogene	1.02083	0.0453986
16676277	ENSG00000143842	SOX13	SRY (sex determining region Y)-box 13	0.797865	0.0465246
16882999	ENSG00000196843	ARID5A	AT rich interactive domain 5A (MRF1-like)	0.856501	0.0465246
17094064	ENSG00000107338	SHB	Src homology 2 domain containing adaptor protein B	0.680062	0.0465246
16811192	ENSG00000140332	TLE3	transducin-like enhancer of split 3	0.707666	0.0484574
17099699	ENSG00000264163	MIR3689B	microRNA 3689b	0.800025	0.0484574
16708719	ENSG00000171206	TRIM8	tripartite motif containing 8	0.850474	0.0493635
16780859	ENSG00000125266	EFNB2	ephrin-B2	0.770939	0.0493635
16803743	ENSG00000136379	ABHD17C	abhydrolase domain containing 17C	1.39586	0.0493635
16856315	ENSG00000116017	ARID3A	AT rich interactive domain 3A (BRIGHT-like)	1.43024	0.0493635
16984945	ENSG00000095015	MAP3K1	mitogen-activated protein kinase kinase kinase 1, E3 ubiquitin protein ligase	0.884318	0.0493635
17098620	ENSG00000222421			1.20593	0.0493635
