# Supplementary material for: Role of soluble endoglin in BMP9 signaling
Source: Proc Natl Acad Sci U S A. 2019 Aug 20;116(36):17800–8. doi: 10.1073/pnas.1816661116 (PMC6731690; doi:10.1073/pnas.1816661116)
Supplement: Supplementary File [file pnas.1816661116.sd02.xlsx]

## Sheet: Table_Y_ENG_BMP9
Dataset S2. ENG(M):BMP9 regulated transcripts
transcriptclusterid	ENSgene ID	OGS	decription	logFC	adj.P.Val
16802232	ENSG00000137834	SMAD6	SMAD family member 6	4.50244	0.00920353
16912362	ENSG00000125968	ID1	inhibitor of DNA binding 1, dominant negative helix-loop-helix protein	3.79091	0.00920353
16721905	ENSG00000148926	ADM	adrenomedullin	-2.30664	0.00920353
16914791	ENSG00000124216	SNAI1	snail family zinc finger 1	2.73144	0.00920353
16996433	ENSG00000145632	PLK2	polo-like kinase 2	-1.91833	0.00920353
16855127	ENSG00000101665	SMAD7	SMAD family member 7	3.84028	0.00920353
17023810	ENSG00000118515	SGK1	Serum/Glucocorticoid Regulated Kinase 1	2.1207	0.011169
17068349	ENSG00000176907	C8orf4	chromosome 8 open reading frame 4	2.29596	0.011169
16683377	ENSG00000117318	ID3	inhibitor of DNA binding 3, dominant negative helix-loop-helix protein	1.75691	0.011169
16836311	ENSG00000183691	NOG	noggin	2.94114	0.011169
16662329	ENSG00000187513	GJA4	gap junction protein, alpha 4, 37kDa	1.41115	0.011169
16856315	ENSG00000116017	ARID3A	AT rich interactive domain 3A (BRIGHT-like)	1.43669	0.011169
16942924	ENSG00000229729			1.6868	0.011169
16754394	ENSG00000257453	RP11-290L1.3	novel transcript antisense to PHLDA1	-1.52662	0.011169
17024746	ENSG00000181472	ZBTB2	zinc finger and BTB domain containing 2	1.67975	0.011169
16704347				-2.25359	0.011169
16821660	ENSG00000176692	FOXC2	forkhead box C2 (MFH-1, mesenchyme forkhead 1)	1.80228	0.011169
16942935	ENSG00000175105	ZNF654	zinc finger protein 654	1.64133	0.0121019
17012304	ENSG00000135547	HEY2	hes-related family bHLH transcription factor with YRPW motif 2	2.42215	0.0121019
16713562	ENSG00000165507	C10orf10	chromosome 10 open reading frame 10	-1.89108	0.0121019
16872443	ENSG00000197019	SERTAD1	SERTA domain containing 1	1.37149	0.0128505
16860667	ENSG00000153885	KCTD15	potassium channel tetramerization domain containing 15	1.39316	0.0136983
16869489	ENSG00000267519	MIR23A	microRNA 23a	1.35856	0.0136983
16877555	ENSG00000143878	RHOB	ras homolog family member B	1.28493	0.0136983
16751420	ENSG00000161835	GRASP	GRP1 (general receptor for phosphoinositides 1)-associated scaffold protein	1.19973	0.0136983
17063507	ENSG00000006459	KDM7A	lysine (K)-specific demethylase 7A	1.83869	0.0136983
16926200	ENSG00000142178	SIK1	salt-inducible kinase 1	1.43263	0.0136983
17110148	ENSG00000183337	BCOR	BCL6 corepressor	1.70052	0.0138076
17062625	ENSG00000128594	LRRC4	leucine rich repeat containing 4	2.16406	0.0138185
16882352	ENSG00000168874	ATOH8	atonal homolog 8 (Drosophila)	2.31523	0.014266
16989897	ENSG00000171604	CXXC5	CXXC finger protein 5	1.5645	0.0173521
17100420	ENSG00000198435	NRARP	NOTCH-regulated ankyrin repeat protein	1.93952	0.0173521
16997199	ENSG00000171617	ENC1	ectodermal-neural cortex 1 (with BTB domain)	1.47286	0.0173521
16689042	ENSG00000097096	SYDE2	synapse defective 1, Rho GTPase, homolog 2 (C. elegans)	1.01848	0.0173594
16837721	ENSG00000125449	ARMC7	armadillo repeat containing 7	1.21188	0.0173594
16856803	ENSG00000099860	GADD45B	growth arrest and DNA-damage-inducible, beta	1.54326	0.0173594
16860766	ENSG00000142279	WTIP	Wilms tumor 1 interacting protein	1.11998	0.0175019
16851383	ENSG00000141448	GATA6	GATA binding protein 6	1.43819	0.0205242
16903396				1.96462	0.0210894
16764811	ENSG00000257671	KRT7	keratin 7	1.16188	0.0235524
16872223				-1.02646	0.0236186
16703642	ENSG00000107968	MAP3K8	mitogen-activated protein kinase kinase kinase 8	0.950742	0.0236186
16947904	ENSG00000136603	SKIL	SKI-like proto-oncogene	0.990253	0.0236186
16851427	ENSG00000134508	CABLES1	Cdk5 and Abl enzyme substrate 1	1.12847	0.0241597
16697370	ENSG00000073756	PTGS2	prostaglandin-endoperoxide synthase 2 (prostaglandin G	2.42325	0.02613
16958844	ENSG00000179348	GATA2	GATA binding protein 2	1.97036	0.0268337
16702351	ENSG00000107485	GATA3	GATA binding protein 3	1.7338	0.0278149
16700673	ENSG00000168264	IRF2BP2	interferon regulatory factor 2 binding protein 2	0.961518	0.0302079
16903140	ENSG00000121966	CXCR4	chemokine (C-X-C motif) receptor 4	-1.43502	0.0343311
16803743	ENSG00000136379	ABHD17C	abhydrolase domain containing 17C	1.31255	0.0350852
16767751	ENSG00000139289	PHLDA1	pleckstrin homology-like domain, family A, member 1	-1.35502	0.0358849
16792798	ENSG00000151748	SAV1	salvador family WW domain containing protein 1	0.877383	0.037731
16846864	ENSG00000108960	MMD	monocyte to macrophage differentiation-associated	1.46135	0.0398745
16992347	ENSG00000156427	FGF18	fibroblast growth factor 18	1.8015	0.0414944
16669796	ENSG00000265972	TXNIP	thioredoxin interacting protein	-0.982494	0.0422762
16955800	ENSG00000163637	PRICKLE2	prickle homolog 2 (Drosophila)	1.31763	0.0422762
16872760	ENSG00000105722	ERF	Ets2 repressor factor	1.46542	0.0422762
16848489	ENSG00000179604	CDC42EP4	CDC42 effector protein (Rho GTPase binding) 4	0.89039	0.0422762
16935228	ENSG00000100311	PDGFB	platelet-derived growth factor beta polypeptide	0.92728	0.0422762
16661342	ENSG00000253368	TRNP1	TMF1-regulated nuclear protein 1	0.822909	0.0435001
17090320				1.49225	0.0444107
