# Supplementary material for: Role of soluble endoglin in BMP9 signaling
Source: Proc Natl Acad Sci U S A. 2019 Aug 20;116(36):17800–8. doi: 10.1073/pnas.1816661116 (PMC6731690; doi:10.1073/pnas.1816661116)
Supplement: Supplementary File [file pnas.1816661116.sd03.xlsx]

## Sheet: Table_Z_overlap
Dataset S3. Overlap transcripts between pro-BMP9 and sENG(M):BMP9
transcriptclusterid	ENSEMBL_gene_ID	OGS	description	BMP9_logFC	BMP9_adj.P.Val	ENG:BMP9_logFC	ENG:BMP9_adj.P.Val
16802232	ENSG00000137834	SMAD6	SMAD family member 6	4.50245	0.00200248	4.50244	0.00920353
16912362	ENSG00000125968	ID1	inhibitor of DNA binding 1, dominant negative helix-loop-helix protein	3.83115	0.00339578	3.79091	0.00920353
16855127	ENSG00000101665	SMAD7	SMAD family member 7	3.82343	0.00200248	3.84028	0.00920353
16836311	ENSG00000183691	NOG	noggin	3.17384	0.00339578	2.94114	0.011169
16914791	ENSG00000124216	SNAI1	snail family zinc finger 1	2.85228	0.006678	2.73144	0.00920353
16697370	ENSG00000073756	PTGS2	prostaglandin-endoperoxide synthase 2 (prostaglandin G	2.5417	0.00601975	2.42325	0.02613
16992347	ENSG00000156427	FGF18	fibroblast growth factor 18	2.46224	0.0412376	1.8015	0.0414944
17012304	ENSG00000135547	HEY2	hes-related family bHLH transcription factor with YRPW motif 2	2.37462	0.00339578	2.42215	0.0121019
16721905	ENSG00000148926	ADM	adrenomedullin	-2.3654	0.00397889	-2.30664	0.00920353
17068349	ENSG00000176907	C8orf4	chromosome 8 open reading frame 4	2.31326	0.00362819	2.29596	0.011169
16704347				-2.27902	0.00571098	-2.25359	0.011169
16882352	ENSG00000168874	ATOH8	atonal homolog 8 (Drosophila)	2.2765	0.00200248	2.31523	0.014266
16713562	ENSG00000165507	C10orf10	chromosome 10 open reading frame 10	-2.13414	0.00571098	-1.89108	0.0121019
17062625	ENSG00000128594	LRRC4	leucine rich repeat containing 4	2.12368	0.00362819	2.16406	0.0138185
16903396				2.09231	0.013611	1.96462	0.0210894
17023810	ENSG00000118515	SGK1	serum/glucocorticoid regulated kinase 1	2.0079	0.00397889	2.1207	0.011169
16996433	ENSG00000145632	PLK2	polo-like kinase 2	-2.00595	0.006678	-1.91833	0.00920353
16821660	ENSG00000176692	FOXC2	forkhead box C2 (MFH-1, mesenchyme forkhead 1)	2.00592	0.00339578	1.80228	0.011169
17063507	ENSG00000006459	KDM7A	lysine (K)-specific demethylase 7A	1.99312	0.013611	1.83869	0.0136983
16702351	ENSG00000107485	GATA3	GATA binding protein 3	1.86959	0.013611	1.7338	0.0278149
17110148	ENSG00000183337	BCOR	BCL6 corepressor	1.86289	0.028209	1.70052	0.0138076
17100420	ENSG00000198435	NRARP	NOTCH-regulated ankyrin repeat protein	1.80175	0.0206345	1.93952	0.0173521
16942935	ENSG00000175105	ZNF654	zinc finger protein 654	1.8013	0.00436084	1.64133	0.0121019
16958844	ENSG00000179348	GATA2	GATA binding protein 2	1.76324	0.00362819	1.97036	0.0268337
16683377	ENSG00000117318	ID3	inhibitor of DNA binding 3, dominant negative helix-loop-helix protein	1.71742	0.00339578	1.75691	0.011169
16942924	ENSG00000229729	ZNF654	zinc finger protein 654	1.67847	0.00966361	1.6868	0.011169
16989897	ENSG00000171604	CXXC5	CXXC finger protein 5	1.66621	0.0207088	1.5645	0.0173521
17024746	ENSG00000181472	ZBTB2	zinc finger and BTB domain containing 2	1.59777	0.00592738	1.67975	0.011169
16851383	ENSG00000141448	GATA6	GATA binding protein 6	1.59143	0.00405176	1.43819	0.0205242
16856803	ENSG00000099860	GADD45B	growth arrest and DNA-damage-inducible, beta	1.54431	0.0329619	1.54326	0.0173594
16926200	ENSG00000142178	SIK1	salt-inducible kinase 1	1.51456	0.0173992	1.43263	0.0136983
16754394	ENSG00000257453	RP11-290L1.3	novel transcript antisense to PHLDA1	-1.46637	0.0173992	-1.52662	0.011169
16856315	ENSG00000116017	ARID3A	AT rich interactive domain 3A (BRIGHT-like)	1.43024	0.0493635	1.43669	0.011169
16997199	ENSG00000171617	ENC1	ectodermal-neural cortex 1 (with BTB domain)	1.41497	0.013611	1.47286	0.0173521
16803743	ENSG00000136379	ABHD17C	abhydrolase domain containing 17C	1.39586	0.0493635	1.31255	0.0350852
16662329	ENSG00000187513	GJA4	gap junction protein, alpha 4, 37kDa	1.3639	0.0110128	1.41115	0.011169
16767751	ENSG00000139289	PHLDA1	pleckstrin homology-like domain, family A, member 1	-1.3598	0.0101741	-1.35502	0.0358849
17090320				1.34881	0.0237426	1.49225	0.0444107
16860667	ENSG00000153885	KCTD15	potassium channel tetramerization domain containing 15	1.31637	0.0265283	1.39316	0.0136983
16872443	ENSG00000197019	SERTAD1	SERTA domain containing 1	1.30093	0.0101741	1.37149	0.0128505
16872760	ENSG00000105722	ERF	Ets2 repressor factor	1.29966	0.0208759	1.46542	0.0422762
16903140	ENSG00000121966	CXCR4	chemokine (C-X-C motif) receptor 4	-1.25857	0.00571098	-1.43502	0.0343311
16764811	ENSG00000257671	KRT7	keratin 7	1.19976	0.0347981	1.16188	0.0235524
16877555	ENSG00000143878	RHOB	ras homolog family member B	1.19775	0.00592738	1.28493	0.0136983
16751420	ENSG00000161835	GRASP	GRP1 (general receptor for phosphoinositides 1)-associated scaffold protein	1.12729	0.0317477	1.19973	0.0136983
16689042	ENSG00000097096	SYDE2	synapse defective 1, Rho GTPase, homolog 2 (C. elegans)	1.10394	0.0453986	1.01848	0.0173594
16947904	ENSG00000136603	SKIL	SKI-like proto-oncogene	1.02083	0.0453986	0.990253	0.0236186
16935228	ENSG00000100311	PDGFB	platelet-derived growth factor beta polypeptide	0.934824	0.0149977	0.92728	0.0422762
16851427	ENSG00000134508	CABLES1	Cdk5 and Abl enzyme substrate 1	0.92769	0.022702	1.12847	0.0241597
